# Supplementary material for: Computationally Assisted Noncanonical Amino Acid Incorporation
Source: ACS Cent Sci. 2024 Dec 16;11(1):84–90. doi: 10.1021/acscentsci.4c01544 (PMC11758377; doi:10.1021/acscentsci.4c01544)
Supplement: Supplementary file 2 — oc4c01544_si_002.xlsx [file oc4c01544_si_002.xlsx]

## Sheet: Pyl
SDF		LogP	deltaG	LogS	type	charge
Pyl01		1.6511	-7.02878	-0.586345	Recognizable	0
Pyl02		2.0412	-7.17867	-1.00049	Recognizable	0
Pyl03		2.4313	-6.84811	-1.41462	Recognizable	0
Pyl04		2.8214	-7.08211	-1.82874	Recognizable	0
Pyl05		3.2115	-7.39833	-2.24286	Recognizable	0
Pyl06		1.4884	-7.20811	-0.433002	Recognizable	0
Pyl07		0.9952	-6.36378	0.220987	Recognizable	0
Pyl08		2.1837	-7.297	-1.47437	Recognizable	0
Pyl09		1.0206	-7.83733	-1.19224	Recognizable	0
Pyl10		0.6305	-7.90789	-0.929168	Recognizable	0
Pyl11		0.83537	-7.74922	-1.98907	Recognizable	0
Pyl12		0.8571	-6.66933	-0.219445	Recognizable	0
Pyl13		1.4924	-7.40033	-1.00584	Recognizable	0
Pyl14		2.1277	-8.03889	-1.78968	Recognizable	0
Pyl15		2.763	-8.55767	-2.57342	Recognizable	0
Pyl16		2.4257	-7.82	-1.99437	Recognizable	0
Pyl17		1.9123	-8.26578	-1.47508	Recognizable	0
Pyl18		2.5138	-8.34956	-1.73354	Recognizable	0
Pyl19		2.9875	-7.61133	-1.45573	Recognizable	0
Pyl20		2.9875	-7.86978	-1.45573	Recognizable	0
Pyl21		1.4271	-7.10767	-0.48092	Recognizable	0
Pyl22		0.89	-7.13044	0.0552226	Recognizable	0
Pyl23		1.599	-7.02622	-0.330846	Recognizable	0
Pyl24		-0.0256	-4.73456	1.37222	Recognizable	0
Pyl25		-0.2348	-6.16933	0.431665	Recognizable	1
Pyl26		-1.6071	-6.538	1.72535	Recognizable	1
Pyl27		0.6496	-6.82167	0.238423	Recognizable	0
Pyl28		1.872	-8.50967	-1.72267	Recognizable	0
Pyl29		0.641	-6.93389	0.316349	Recognizable	0
Pyl30		0.653	-7.22578	-0.0403036	Recognizable	0
Pyl31		2.22	-8.183	-1.60014	Recognizable	0
Pyl32		1.4035	-6.72278	-0.511286	Recognizable	0
Pyl33		1.2456	-6.43367	-0.792219	Recognizable	0
Pyl34		1.8183	-6.41767	-0.817967	Recognizable	0
Pyl35		0.8436	-7.65167	0.128112	Recognizable	0
Pyl36		1.495	-8.01356	-0.72312	Recognizable	0
Pyl37		1.0933	-6.19275	0.0436667	Recognizable	0
Pyl38		-0.2953	-6.02533	1.2631	Recognizable	0
Pyl39		0.164	-7.05078	0.682923	Recognizable	0
Pyl40		2.4368	-7.86567	-1.07363	Recognizable	0
Pyl41		-0.5632	-7.24167	0.898481	Recognizable	1
Pyl42		1.2374	-7.20667	-0.155344	Recognizable	0
Pyl43		0.875	-7.22211	0.00898175	Recognizable	0
Pyl44		-0.1362	-6.99422	0.901845	Recognizable	0
Pyl45		-0.2769	-6.63444	0.881618	Recognizable	0
Pyl46		-0.072	-5.84722	0.818541	Recognizable	0
Pyl47		1.5262	-7.01622	-0.521442	Recognizable	0
Pyl48		2.1282	-8.08433	-2.00977	Recognizable	0
Pyl49		0.8655	-7.24189	-0.681597	Recognizable	0
Pyl50		0.6051	-6.394	0.508455	Recognizable	0
Pyl51		1.4032	-7.98656	-1.12087	Recognizable	0
Pyl52		-1.0581	-6.28922	1.02853	Recognizable	1
Pyl53		0.2471	-6.80367	0.53999	Recognizable	0
Pyl54		2.09312	-8.40056	-1.66101	Recognizable	0
Pyl55		0.8669	-6.04778	-0.230313	Recognizable	0
Pyl56		0.83	-6.51233	-0.322728	Recognizable	0
Pyl57		1.4355	-5.92422	0.0506453	Recognizable	0
Pyl58		1.7454	-7.93122	-1.11718	Recognizable	0
Pyl59		1.7344	-8.34211	-1.37136	Recognizable	0
Pyl60		1.7344	-8.28211	-1.37136	Recognizable	0
Pyl61		2.1837	-7.57867	-1.30703	Recognizable	0
Pyl62		1.507	-7.43933	-0.953869	Recognizable	0
Pyl63		1.6309	-7.90122	-1.27566	Recognizable	0
Pyl64		0.2609	-6.31578	0.428294	Recognizable	0
Pyl65		-0.6527	-6.50411	0.756581	Recognizable	1
Pyl66		-0.9646	-6.13967	1.3275	Recognizable	1
Pyl67		-0.5376	-6.25211	1.14691	Recognizable	0
Pyl68		0.4808	-6.24025	0.541891	Recognizable	0
Pyl69		0.8709	-6.61911	0.250326	Recognizable	0
Pyl70		1.261	-6.80333	-0.171589	Recognizable	0
Pyl71		-0.1292	-6.15367	0.940482	Recognizable	0
Pyl72		0.7082	-6.91378	0.396721	Recognizable	0
Pyl73		2.0996	-7.38911	-1.82235	Recognizable	0
Pyl74		1.261	-7.26944	-0.776166	Recognizable	0
Pyl75		1.4032	-8.26211	-1.12412	Recognizable	0
Pyl76		2.6759	-8.60511	-2.81847	Recognizable	0
Pyl77		0.9378	-6.04844	0.853389	Recognizable	0
Pyl78		0.0948	-6.28667	1.06181	Recognizable	0
Pyl79		0.4849	-6.557	0.649011	Recognizable	0
Pyl80		0.2609	-6.628	0.525465	Recognizable	0
Pyl81		1.2594	-7.332	-0.368013	Recognizable	0
Pyl82		1.7942	-8.58278	-1.05908	Recognizable	0
Pyl83		-0.6255	-5.74744	1.36115	Recognizable	0
Pyl84		1.465	-6.17756	0.303176	Recognizable	0
Pyl85		0.7025	-5.877	0.852009	Recognizable	0
Pyl86		0.036	-6.39567	1.1355	Recognizable	0
Pyl87		0.234	-5.86667	1.31937	Recognizable	0
Pyl88		0.3697	-7.34867	0.122872	Recognizable	0
Pyl89		1.3301	-6.94022	-0.35687	Recognizable	0
Pyl90		2.21	-7.44978	-1.47217	Recognizable	0
Pyl91		1.0431	-7.18211	-0.536191	Recognizable	0
Pyl92		1.8733	-7.78033	-0.00289401	Recognizable	0
Pyl93		1.1305	-7.44889	0.135751	Recognizable	0
Pyl94		1.5296	-6.47044	-1.19734	Recognizable	0
Pyl95		1.2337	-7.70278	-0.0821727	Recognizable	0
Pyl96		1.6238	-7.95111	-0.501639	Recognizable	0
Pyl97		2.0139	-7.83644	-0.921587	Recognizable	0
Pyl98		2.404	-7.774	-1.34102	Recognizable	0
Pyl99		1.6487	-6.77144	-0.792019	Recognizable	0
Pyl100		1.4147	-6.53989	-0.757777	Recognizable	0
Pyl101		1.8048	-6.748	-1.04744	Recognizable	0
Pyl102		2.1949	-6.96633	-1.31811	Recognizable	0
Pyl103		2.585	-7.12544	-1.58655	Recognizable	0
Pyl104		1.4548	-6.57056	-1.00958	Recognizable	0
Pyl105		1.8449	-6.965	-1.29633	Recognizable	0
Pyl106		0.4535	-7.32478	0.279336	Recognizable	0
Pyl107		0.6223	-7.43687	-0.1876	Recognizable	0
Pyl108		1.2944	-7.08622	-0.3902	Recognizable	0
Pyl109		1.4035	-6.97922	-0.511133	Recognizable	0
Pyl110		1.2456	-6.59989	-0.791787	Recognizable	0
Pyl111		0.94942	-7.18022	-0.052071	Recognizable	0
Pyl112		0.6496	-6.87156	0.238094	Recognizable	0
Pyl113		0.5492	-7.30211	-0.105933	Recognizable	0
Pyl114		0.51268	-7.11544	0.200741	Recognizable	0
Pyl115		1.0397	-7.00889	-0.105515	Recognizable	0
Pyl116		1.4298	-7.31678	-0.375897	Recognizable	0
Pyl117		1.8199	-7.43756	-0.796619	Recognizable	0
Pyl118		2.21	-7.642	-1.21668	Recognizable	0
Pyl119		2.6001	-7.63644	-1.63611	Recognizable	0
Pyl120		0.5492	-7.41889	-0.106574	Recognizable	0
Pyl121		0.51268	-7.1525	0.200004	Recognizable	0
Pyl122		1.5828	-7.44787	-0.0367159	Recognizable	0
Pyl123		0.7801	-7.34489	0.0489482	Recognizable	0
Pyl124		1.2944	-7.33638	-0.390035	Recognizable	0
Pyl125		1.4035	-7.15189	-0.511139	Recognizable	0
Pyl126		1.2456	-6.78062	-0.792068	Recognizable	0
Pyl127		0.94942	-7.83111	-0.0518899	Recognizable	0
Pyl128		1.6598	-8.16189	-0.700591	Recognizable	0
Pyl129		0.6496	-7.62825	0.238601	Recognizable	0
Pyl130		1.5959	-6.96356	-0.608221	Recognizable	0
Pyl131		1.986	-7.09211	-1.03589	Recognizable	0
Pyl132		2.1282	-8.401	-2.00977	Recognizable	0
Pyl133		2.7317	-8.36978	-2.39217	Recognizable	0
Pyl134		1.8569	-8.69067	-2.17835	Recognizable	0
Pyl135		2.4179	-8.37267	-2.58994	Recognizable	0
Pyl136		0.2341	-6.78022	-0.453897	Recognizable	0
Pyl137		2.2896	-7.87578	-1.94569	Recognizable	0
Pyl138		1.2133	-7.94189	-1.56897	Recognizable	0
Pyl139		1.6034	-8.02722	-1.84993	Recognizable	0
Pyl140		0.1251	-4.91367	1.03133	Recognizable	0
Pyl141		0.6275	-5.49367	-0.469946	Recognizable	0
Pyl142		0.7977	-6.28078	-0.408936	Recognizable	0
Pyl143		1.4035	-7.15111	-0.511139	Recognizable	0
Pyl144		1.1892	-7.90089	-0.310701	Recognizable	0
Pyl145		3.0564	-7.94822	-2.22369	Recognizable	0
Pyl146		3.3346	-8.19967	-2.67049	Recognizable	0
Pyl147		3.6128	-8.43467	-3.14911	Recognizable	0
Pyl148		3.6994	-8.40433	-3.03893	Recognizable	0
Pyl149		-0.6854	-5.46411	1.47568	Recognizable	0
Pyl150		1.6401	-6.67622	-0.392447	Recognizable	0
Pyl151		2.0302	-7.05267	-0.806572	Recognizable	0
Pyl152		-0.6872	-7.47811	-1.19829	Recognizable	0
Pyl153		0.3181	-6.56722	0.677768	Recognizable	0
Pyl154		1.4032	-7.91033	-1.12087	Recognizable	0
Pyl155		1.3114	-8.03256	-1.5104	Recognizable	0
Pyl156		1.7454	-7.69156	-1.11718	Recognizable	0
Pyl157		2.4368	-7.85978	-1.28149	Recognizable	0
Pyl158		2.4368	-7.11711	-1.28368	Recognizable	0
Pyl159		1.6929	-7.97622	-1.69311	Recognizable	0
Pyl160		1.307	-8.609	-1.151	Recognizable	0
Pyl161		2.0695	-7.88978	-1.95257	Recognizable	0
Pyl162		1.3495	-8.40144	-1.31222	Recognizable	0
Pyl163		0.8709	-7.29622	0.533492	Recognizable	0
Pyl164		1.257	-6.579	-0.51147	Recognizable	0
Pyl165		0.1067	-6.29933	0.24445	Recognizable	0
Pyl166		2.6759	-8.96367	-2.82073	Recognizable	0
Pyl167		2.1837	-8.24589	-1.47437	Recognizable	0
Pyl168		2.1837	-7.73522	-1.30703	Recognizable	0
Pyl169		0.2239	-7.53756	0.300398	Recognizable	0
Pyl170		2.4297	-8.87667	-1.91175	Recognizable	0
Pyl171		1.2594	-7.30422	-0.352174	Recognizable	0
Pyl172		1.507	-7.45289	-0.953869	Recognizable	0
Pyl173		-0.8887	-6.86637	1.40106	Recognizable	0
Pyl174		1.2558	-8.17044	-1.53326	Recognizable	0
Pyl175		1.0933	-6.56422	0.0436667	Recognizable	0
Pyl176		0.5144	-6.54056	-0.880445	Recognizable	0
Pyl177		1.4763	-8.10644	-1.21173	Recognizable	0
Pyl178		2.1484	-7.95267	-1.41865	Recognizable	0
Pyl179		1.0772	-7.94933	-0.582209	Recognizable	0
Pyl180		2.4368	-8.19311	-1.07301	Recognizable	0
Pyl181		2.019	-7.83111	-1.13688	Recognizable	0
Pyl182		2.345	-7.96567	-1.6644	Recognizable	0
Pyl183		-0.5745	-7.04022	1.20782	Recognizable	1
Pyl184		-0.04161	-6.67222	0.536939	Recognizable	0
Pyl185		-0.082	-6.56544	0.92961	Recognizable	0
Pyl186		0.3442	-6.88744	0.615533	Recognizable	0
Pyl187		1.8372	-7.407	-0.720468	Recognizable	0
Pyl188		0.823	-6.352	0.548869	Recognizable	0
Pyl189		-0.9646	-6.88656	1.3275	Recognizable	1
Pyl190		-0.5376	-6.40444	1.14691	Recognizable	1
Pyl191		-0.6311	-6.11089	0.847979	Recognizable	1
Pyl192		-0.6311	-5.7	0.847979	Recognizable	1
Pyl193		-0.2257	-6.25033	0.576023	Recognizable	1
Pyl194		-1.0581	-5.96622	1.02853	Recognizable	1
Pyl195		1.2594	-7.34522	-0.352174	Recognizable	0
Pyl196		2.2872	-8.44889	-1.85545	Recognizable	0
Pyl197		0.0641	-6.63144	0.637587	Recognizable	0
Pyl198		1.0016	-6.01722	-0.305312	Recognizable	0
Pyl199		0.374	-8.00011	-0.533489	Recognizable	0
Pyl200		1.3115	-7.79967	-1.47639	Recognizable	0
Pyl201		1.0579	-7.635	-0.874747	Recognizable	0
Pyl202		1.4832	-7.58922	0.140048	Recognizable	0
Pyl203		1.2058	-6.85011	-0.312083	Recognizable	0
Pyl204		0.95858	-6.92544	0.752381	Recognizable	0
Pyl205		1.9624	-7.41989	-1.02149	Recognizable	0
Pyl206		1.2337	-7.94913	-0.0821727	Recognizable	0
Pyl207		1.6238	-7.82967	-0.501639	Recognizable	0
Pyl208		2.404	-8.17122	-1.34102	Recognizable	0
Pyl209		1.0397	-7.25478	-0.105515	Recognizable	0
Pyl210		1.4298	-7.20256	-0.375897	Recognizable	0
Pyl211		2.21	-7.61044	-1.21668	Recognizable	0
Pyl212		2.6001	-7.58356	-1.63611	Recognizable	0
Pyl213		1.6313	-7.14778	0.107774	Recognizable	0
Pyl214		1.6598	-7.86978	-0.699707	Recognizable	0
Pyl215		1.1269	-6.33989	-1.37867	Recognizable	0
Pyl216		-0.1026	-6.43489	-0.52004	Recognizable	0
Pyl217		1.5286	-7.98789	-2.14546	Recognizable	0
Pyl218		0.5492	-6.92633	-0.106634	Recognizable	0
Pyl219		-0.2919	-6.292	1.16035	Recognizable	0
Pyl220		-0.3068	-7.36744	0.576416	Recognizable	0
Pyl221		0.3175	-4.97722	0.839878	Recognizable	0
Pyl222		0.7977	-6.72422	-0.408516	Recognizable	0
Pyl223		1.3184	-6.96033	-1.61039	Recognizable	0
Pyl224		1.2399	-7.40644	-0.798559	Recognizable	0
Pyl225		-1.0035	-5.44	1.86757	Recognizable	1
Pyl226		1.2511	-6.648	-0.108216	Recognizable	0
Pyl227		0.8789	-4.83522	0.815526	Recognizable	0
Pyl228		-0.5443	-6.19789	1.37647	Recognizable	0
Pyl229		0.8583	-6.15189	0.276561	Recognizable	0
Pyl230		0.7309	-6.40022	0.664685	Recognizable	0
Pyl231		0.7439	-7.747	-1.17733	Recognizable	0
Pyl232		0.6348	-6.06267	0.0586901	Recognizable	0
Pyl233		1.25	-6.77	-0.129352	Recognizable	0
Pyl234		2.4203	-7.19678	-1.2207	Recognizable	0
Pyl235		1.3572	-7.63233	-0.647624	Recognizable	0
Pyl236		1.4963	-7.90425	-0.912324	Recognizable	0
Pyl237		2.4179	-8.59889	-2.58994	Recognizable	0
Pyl238		0.9189	-7.09689	-1.00822	Recognizable	0
Pyl239		2.8114	-8.34767	-2.36182	Recognizable	0
Pyl240		3.0896	-8.69389	-2.7437	Recognizable	0
Pyl241		3.3678	-8.80462	-3.13622	Recognizable	0
Pyl242		1.4312	-6.97578	-0.412912	Recognizable	0
Pyl243		0.651	-6.60822	0.419151	Recognizable	0
Pyl244		1.5828	-7.08211	-0.26381	Recognizable	0
Pyl245		0.0641	-6.52867	0.637587	Recognizable	0
Pyl246		1.0016	-5.99189	-0.305312	Recognizable	0
Pyl247		0.374	-8.25011	-0.533489	Recognizable	0
Pyl248		1.3115	-7.68133	-1.47639	Recognizable	0
Pyl249		2.40674	-7.38867	-1.83294	Recognizable	0
Pyl250		1.36	-7.77378	-0.87159	Recognizable	0
Pyl251		0.3408	-6.13589	0.838016	Recognizable	0
Pyl252		0.7309	-6.549	0.252588	Recognizable	0
Pyl253		0.7801	-7.06762	0.0486114	Recognizable	0
Pyl254		0.9192	-7.25437	-0.229409	Recognizable	0
Pyl255		1.0583	-7.49144	-0.466011	Recognizable	0
Pyl256		1.1974	-7.55844	-0.713808	Recognizable	0
Pyl257		1.3365	-7.67311	-0.93774	Recognizable	0
Pyl258		0.9192	-7.701	-0.221428	Recognizable	0
Pyl259		1.1974	-7.87489	-0.691878	Recognizable	0
Pyl260		1.50582	-7.52022	-0.920512	Recognizable	0
Pyl261		0.9192	-7.10822	-0.230145	Recognizable	0
Pyl262		-0.09232	-6.33711	1.01487	Recognizable	0
Pyl263		-0.09232	-6.66613	1.01413	Recognizable	0
Pyl264		1.2614	-7.70456	-0.686891	Recognizable	0
Pyl265		1.023	-6.00656	0.20452	Recognizable	0
Pyl266		-0.5632	-6.879	0.898481	Recognizable	1
Pyl267		-0.1731	-7.062	0.581687	Recognizable	1
Pyl268		-0.1731	-6.97533	0.581687	Recognizable	1
Pyl269		0.0975	-5.45789	1.46237	Recognizable	0
Pyl270		-0.5418	-5.33089	1.05986	Recognizable	0
Pyl271		0.7025	-5.79	0.652754	Recognizable	0
Pyl272		-0.5443	-6.40275	1.39191	Recognizable	0
Pyl273		0.5318	-7.26133	0.250758	Recognizable	0
Pyl274		0.9219	-7.54133	-0.036454	Recognizable	0
Pyl275		0.9986	-7.81288	-0.536707	Recognizable	0
Pyl276		1.4567	-8.03956	-0.799758	Recognizable	0
Pyl277		-0.9344	-5.89075	1.50469	Recognizable	0
Pyl278		2.3989	-6.89122	-1.178	Recognizable	0
Pyl279		1.001	-7.98675	-0.56135	Recognizable	0
Pyl280		1.1309	-8.24433	-1.87075	Recognizable	0
Pyl281		0.421	-6.984	-0.515881	Recognizable	0
Pyl282		0.44	-7.66356	-0.153065	Recognizable	0
Pyl283		0.6923	-7.70944	-0.344126	Recognizable	0
Pyl284		0.7638	-7.07056	-0.35679	Recognizable	0
Pyl285		1.4771	-7.669	-0.941861	Recognizable	0
Pyl286		1.2306	-8.444	-2.16651	Recognizable	0
Pyl287		0.4504	-8.05956	-1.3232	Recognizable	0
Pyl288		1.0114	-8.27178	-1.55514	Recognizable	0
Pyl289		0.19642	-7.93322	-1.11093	Recognizable	0
Pyl290		-0.112	-8.14825	-0.881255	Recognizable	0
Pyl291		-0.717	-7.38422	-0.0742048	Recognizable	0
Pyl292		1.2286	-6.30044	-0.377803	Recognizable	0
Pyl293(meMalK)		-0.7521	-6.35478	0.979058	Recognizable	0
Pyl294(meGluK)		0.0281	-6.87444	0.943716	Recognizable	0
Pyl295(PrS-GluK)		1.5249	-7.18311	-0.13945	Recognizable	0
NePyl01		-2.2403	-6.29078	1.94968	Unrecognizable	1
NePyl02		-1.643	-3.97556	2.43722	Unrecognizable	1
NePyl03		-0.6895	-5.97056	1.35177	Unrecognizable	0
NePyl04		0.0963	-7.43467	0.114011	Unrecognizable	1
NePyl05		0.386	-7.65013	-0.453534	Unrecognizable	1
NePyl06		0.5226	-7.64156	-0.874817	Unrecognizable	0
NePyl07		-2.5893	-6.01822	1.52274	Unrecognizable	0
NePyl08		-0.4311	-4.18233	1.37833	Unrecognizable	0
NePyl09（MalK）		-0.8405	-6.25078	1.08827	Unrecognizable	-1
NePyl10		-0.4504	-6.51822	1.32496	Unrecognizable	-1
NePyl11（GluK）		-0.0603	-6.90322	1.05314	Unrecognizable	-1
NePyl12		-1.72463	-7.12689	0.484574	Unrecognizable	1
NePyl13		0.7361	-9.38663	-0.978318	Unrecognizable	1
NePyl14		-0.5644	-5.24289	1.27855	Unrecognizable	1
NePyl15		-1.5019	-4.84533	2.22132	Unrecognizable	1
NePyl16		3.6016	-7.47178	-2.65699	Unrecognizable	0
NePyl17		3.3983	-9.19589	-3.35715	Unrecognizable	0
NePyl18		3.5326	-9.01622	-2.74899	Unrecognizable	0

## Sheet: chPhe
SDF		LogP	deltaG	LogS	type	charge
chF01		1.2456	-6.37478	-0.792219	Recognizable	0
chF02		1.5828	-7.67489	-0.0368629	Recognizable	0
chF03		0.8436	-7.28289	0.128077	Recognizable	0
chF04		1.7942	-7.67367	-1.05908	Recognizable	0
chF05		0.6496	-6.63878	0.238423	Recognizable	0
chF06		0.51268	-6.71089	0.200004	Recognizable	0
chF07		1.2456	-6.31511	-0.792068	Recognizable	0
chF08		0.0522	-6.91822	0.161304	Recognizable	0
chF09		0.2341	-7.74511	-0.453897	Recognizable	0
chF10		2.1827	-7.12144	-1.8884	Recognizable	0
chF11		2.5728	-7.54156	-2.30783	Recognizable	0
chF12		2.9629	-6.95733	-2.72674	Recognizable	0
chF13		3.353	-6.74522	-3.14519	Recognizable	0
chF14		3.6246	-7.80667	-2.97288	Recognizable	0
chF15		2.8444	-7.64956	-2.13454	Recognizable	0
chF16		2.1676	-7.47278	-1.68658	Recognizable	0
chF17		2.9478	-7.15522	-2.52595	Recognizable	0
chF18		2.2352	-8.41733	-2.37552	Recognizable	0
chF19		2.6253	-7.93933	-2.6942	Recognizable	0
chF20		3.0154	-7.90767	-3.1196	Recognizable	0
chF21		4.4402	-9.12189	-4.33477	Recognizable	0
chF22		3.7757	-8.45444	-3.8623	Recognizable	0
chF23		1.1327	-6.43733	-0.565611	Recognizable	0
chF24		1.6962	-6.2235	-1.05716	Recognizable	0
chF25		1.2289	-6.10978	-0.833293	Recognizable	0
chF26		1.43072	-7.37	-0.800073	Recognizable	0
chF27		1.7757	-7.08433	-1.14919	Recognizable	0
chF28		1.8848	-7.01167	-1.27086	Recognizable	0
chF29		0.99398	-7.338	-0.512847	Recognizable	0
chF30		1.1309	-7.33567	-0.501872	Recognizable	0
chF31		1.43072	-6.74567	-0.650827	Recognizable	0
chF32		1.7757	-6.71689	-1.13946	Recognizable	0
chF33		1.8557	-6.29811	-0.734438	Recognizable	0
chF34		0.99398	-6.43	-0.514388	Recognizable	0
chF35		1.1309	-6.69311	-0.493389	Recognizable	0
chF36		1.73914	-6.89489	-1.01017	Recognizable	0
chF37		1.1395	-6.99011	-0.360248	Recognizable	0
chF38		1.0572	-7.16456	-0.616157	Recognizable	0
3DMAF		0.707	-6.46678	-0.0976105	Recognizable	0
3THPF		1.2412	-6.75067	-0.769524	Recognizable	0
2DMAF		0.707	-5.697	-0.0974358	Unrecognizable	0
4DMAP		0.102	-6.16122	0.688882	Unrecognizable	0
NechF01		-0.0712	-7.85633	0.228802	Unrecognizable	1
NechF02		0.0997	-6.75856	0.592845	Unrecognizable	1
NechF03		0.2232	-6.53511	0.445624	Unrecognizable	0
NechF04		-0.112	-8.212	-0.821176	Unrecognizable	0
NechF05		-0.112	-7.69125	-0.82114	Unrecognizable	0
NechF06		0.19642	-8.28433	-1.11097	Unrecognizable	0
NechF07		-0.1774	-7.22378	0.1486	Unrecognizable	0
NechF08		1.6156	-6.15067	-0.905179	Unrecognizable	0
NechF09		1.7817	-5.98589	-1.1094	Unrecognizable	0
NechF10		2.3789	-5.74378	-1.30791	Unrecognizable	0
NechF11		0.99398	-5.55225	-0.51522	Unrecognizable	0

## Sheet: EcTyr
SDF		LogP	deltaG	LogS	type	charge
EcY01		1.872	-8.01011	-1.72267	Recognizable	0
EcY02		1.3301	-7.18356	-0.35687	Recognizable	0
EcY03		0.8898	-7.935	0.191569	Recognizable	0
EcY04		1.2799	-7.97289	-0.23132	Recognizable	0
EcY05		0.9929	-7.23111	-0.0566275	Recognizable	0
EcY06		0.6028	-7.20233	0.116701	Recognizable	0
EcY07		1.5457	-7.51511	-0.63021	Recognizable	0
EcY08		1.1556	-7.05889	-0.314122	Recognizable	0
EcY09		0.549	-7.03067	0.136148	Recognizable	0
EcY10		0.8183	-7.09944	-0.0877644	Recognizable	0
EcY11		0.6496	-6.46822	0.238423	Recognizable	0
EcY12		0.2681	-6.94856	0.286922	Recognizable	-1
EcY13		-0.1774	-6.96333	0.1486	Recognizable	0
EcY14		1.5828	-7.05767	-0.0368629	Recognizable	0
EcY15		1.2456	-6.29911	-0.792219	Recognizable	0
EcY16		0.8436	-6.84533	0.128077	Recognizable	0
EcY17		0.653	-6.55067	-0.0403036	Recognizable	0
EcY18		1.2586	-6.509	-0.50073	Recognizable	0
EcY19		0.2232	-6.60189	0.445437	Recognizable	0
EcY20		0.0522	-6.70467	0.161304	Recognizable	0
EcY21		-0.0712	-6.58044	0.228802	Recognizable	0
EcY22		1.4147	-6.46189	-0.757777	Recognizable	0
EcY23		0.7932	-6.96444	0.029797	Recognizable	0
EcY24		0.8431	-7.76367	-0.410988	Recognizable	-1
EcY25		2.0111	-8.366	-1.95435	Recognizable	0
EcY26		2.5254	-8.74144	-2.40907	Recognizable	0
EcY27		2.0111	-8.47222	-1.98184	Recognizable	0
EcY28		2.5254	-8.241	-2.41651	Recognizable	0
EcY29		2.6345	-8.27767	-2.5391	Recognizable	0
EcY30		2.8908	-8.91188	-2.70844	Recognizable	0
EcY31		0.9512	-6.57778	-0.729327	Recognizable	0
EcY32		1.2884	-7.33167	0.0240688	Recognizable	0
EcY33		1.2058	-6.61011	-0.312083	Recognizable	0
EcY34		0.5492	-6.84356	-0.106634	Recognizable	0
EcY35		0.51268	-6.59489	0.199976	Recognizable	0
EcY36		1.4035	-6.58567	-0.511286	Recognizable	0
NeEcY01		2.6345	-8.13489	-2.52993	Unrecognizable	0
NeEcY02		2.8908	-9.08822	-2.72851	Unrecognizable	0

## Sheet: EcLeu
SDF		LogP	deltaG	LogS	type	charge
EcL01		0.6846	-7.562	-0.38429	Recognizable	0
EcL02		0.5861	-7.68967	-0.667467	Recognizable	0
EcL03		1.3687	-5.72389	-0.058124	Recognizable	0
EcL04		0.5007	-5.728	0.843266	Recognizable	0
EcL05		1.4878	-5.48522	-0.41443	Recognizable	0
EcL06		0.9165	-4.99056	-0.0185271	Recognizable	0
EcL07		0.9316	-5.32522	0.233494	Recognizable	0
EcL08		1.3217	-5.40178	-0.18063	Recognizable	0
EcL09		1.7118	-5.70478	-0.594755	Recognizable	0
EcL10		2.1019	-5.75878	-1.00888	Recognizable	0
EcL11		2.492	-5.99689	-1.423	Recognizable	0
EcL12		0.935	-5.64256	0.153062	Recognizable	0
EcL13		0.5449	-5.57867	0.567499	Recognizable	0
EcL14		0.8319	-4.93856	0.391261	Recognizable	0
EcL15		1.222	-5.27533	0.127853	Recognizable	0
EcL16		1.6121	-5.62422	-0.13523	Recognizable	0
EcL17		0.596	-7.91722	-1.68232	Recognizable	0
EcL18		1.8662	-7.77844	-1.56192	Recognizable	0
EcL19		1.6636	-7.83678	-1.3755	Recognizable	0
EcL20		0.9316	-5.11611	0.375828	Recognizable	0
EcL21		0.1083	-4.68122	0.960333	Recognizable	0
EcL22		0.4984	-5.052	0.697249	Recognizable	0
EcL23		1.7588	-5.77722	-0.472249	Recognizable	0
EcL24		2.1489	-5.75444	-0.886373	Recognizable	0
EcL25		0.6496	-6.49744	0.238423	Recognizable	0
EcL26		0.5405	-6.82689	0.238901	Recognizable	0
EcL27		1.2399	-6.82378	-0.798559	Recognizable	0
EcL28		1.2571	-6.97578	-0.685262	Recognizable	0
EcL29		0.6464	-6.92089	-0.495501	Recognizable	0
EcL30		-0.667	-5.52556	2.18215	Recognizable	0
EcL31		0.7546	-5.43644	0.536337	Recognizable	0
EcL32		1.1447	-5.59644	0.122196	Recognizable	0
EcL33		-0.009	-5.653	1.34649	Recognizable	0
EcL34		0.3811	-5.58778	1.05084	Recognizable	0
EcL35		0.5415	-5.02122	0.647631	Recognizable	0
EcL36		1.8181	-6.86167	-0.918531	Recognizable	0
EcL37		1.8662	-7.97989	-1.53369	Recognizable	0
NeEcL01		2.8821	-5.94167	-1.83713	Unrecognizable	0
NeEcL02		0.1548	-5.22256	0.837858	Unrecognizable	0
NeEcL03		0.5415	-4.90178	0.638911	Unrecognizable	0
NeEcL04		-0.2818	-4.36689	1.22374	Unrecognizable	0
